# Supplementary material for: RNA-Dependent RNA Polymerase from Heterobasidion RNA Virus 6 Is an Active Replicase In Vitro
Source: Viruses. 2021 Aug 31;13(9):1738. doi: 10.3390/v13091738 (PMC8473416; doi:10.3390/v13091738)
Supplement: Supplementary file 1 [file viruses-13-01738-s001.zip]

Archive with 1 entries (1 files):
- viruses-1342797-supplementary.pdf
